# Supplementary material for: Oxytocin modulates respiratory heart rate variability through a hypothalamus–brainstem–heart neuronal pathway
Source: Nat Neurosci. 2025 Oct 20;28(11):2247–61. doi: 10.1038/s41593-025-02074-2 (PMC12586189; doi:10.1038/s41593-025-02074-2)
Supplement: Supplementary file 3 — Source data for the data presented in Supplementary Fig. 2. [file 41593_2025_2074_MOESM3_ESM.xlsx]

## Sheet: Sheet1
	a-b			Week 1			Week 2			Week 3			Week 4
		Manip	Souris	RespHRV (bpm)	SEM (bpm)	# resp cycles analysed	RespHRV (bpm)	SEM (bpm)	# resp cycles analysed	RespHRV (bpm)	SEM (bpm)	# resp cycles analysed	RespHRV (bpm)	SEM (bpm)	# resp cycles analysed
		Manip DREADD Stress	918	21.4698	0.79	1294	30.4649	1.32	1618
			920	21.233	0.81	1764	24.1728	0.88	1971
			83	19.7617	0.62	2174	19.8264	0.89	1566
			931	14.8299	0.69	1969	14.2405	0.7	1802
			163	26.6976	1.83	1721	28.6283	1	1685
		Manip DREADD PBC	154	19.1199	0.643	1702	18.3439	1.43	1486	18.1895	1.08	2369	16.5692	1.17	2153
			16	12.504	0.565	2367	13.2142	0.886	1963	7.0331	0.709	1891	11.1949	1.186	1680
