# Supplementary material for: Oxytocin modulates respiratory heart rate variability through a hypothalamus–brainstem–heart neuronal pathway
Source: Nat Neurosci. 2025 Oct 20;28(11):2247–61. doi: 10.1038/s41593-025-02074-2 (PMC12586189; doi:10.1038/s41593-025-02074-2)
Supplement: Supplementary file 4 — Statistical source data. [file 41593_2025_2074_MOESM4_ESM.xlsx]

## Sheet: Feuil1
a	Number of OT fibers per structure
	Mouse	preBötC	nA
	a	11	7
	b	5	3
	c	12	5
	d	11	9
	e	8	8
	f	10	2
c	Colocalisation ChD2 et OT
		OT+	ChD2+	OT+ChD2+	OT-ChD2+	OT+ChD2-
	PVN rostral	31	35	31	4	0
	PVN median	56	57	54	3	2
	PVN caudal	40	46	38	8	2
	Total PVN	127	138	123	15	4
		OT+
		% ChR+	0.968504
		% ChR-	0.0314961
		ChD2+
		% OT+	0.891304
		% OT-	0.108696
f-h	OT::Cre;Ai27(LSL-ChR2-tdTomato) - Cre+
	Mouse	RespHRV (bpm)					mHR (bpm)				Respiratory Freq (cpm)				Respiratory Ampl (a.u.)
		Pre-stim	Stim	Post-stim	Delta stim vs pre-stim (%)	Delta stim vs pre-stim (bpm)	Pre-stim	Stim	Post-stim	Delta stim vs pre-stim (bpm)	Pre-stim	Stim	Post-stim	Delta stim vs pre-stim (%)	Pre-stim	Stim	Post-stim	Delta stim vs pre-stim (%)
	a	16.1944	23.6742	12.4326	0.461882	7.47988	588.252	562.044	613.165	-26.2079	84.8243	92.5333	105.673	0.0908819	1.94473	2.13619	2.19262	0.0984493
	b	7.44839	12.7017	8.26989	0.705289	5.25327	502.522	467.247	470.991	-35.2744	146.063	153.704	151.364	0.052308	0.518658	0.469332	0.46153	-0.0951042
	c	3.54724	6.57746	5.38673	0.854249	3.03022	565.126	521.136	537.73	-43.9899	134.244	145.855	140.16	0.0864931	1.8373	1.79227	1.64353	-0.0245062
	d	3.74116	6.39073	4.94987	0.708221	2.64957	516.77	495.715	515.934	-21.0556	129.655	129.072	129.661	-0.00449742	2.12327	1.98669	1.97905	-0.0643241
	e	7.11005	10.8334	6.51409	0.523674	3.72335	449.074	417.268	437.251	-31.8053	99.3951	98.05	99.0717	-0.0135333	2.0653	1.99801	1.81796	-0.0325807
	f	28.8801	40.9015	29.9985	0.41625	12.0213	589.163	556.168	563.638	-32.9947	155.149	160.868	161.852	0.0368639	1.12615	1.09964	1.07234	-0.0235389
	g	19.7434	27.4021	21.2338	0.387915	7.65874	480.378	434.06	465.562	-46.3178	108.373	121.882	118.04	0.124649	1.86977	1.73384	1.62496	-0.0727017
	h	19.1677	27.7328	19.1998	0.446849	8.56507	562.663	522.801	551.28	-39.8616	141.549	143.149	154.021	0.0113051	2.58373	2.42605	2.4436	-0.0610312
	OT::Cre;Ai27(LSL-ChR2-tdTomato) - Cre-
	Mouse	RespHRV (bpm)					mHR (bpm)				Respiratory Freq (cpm)				Respiratory Ampl (a.u.)
		Pre-stim	Stim	Post-stim	Delta stim vs pre-stim (%)	Delta stim vs pre-stim (bpm)	Pre-stim	Stim	Post-stim	Delta stim vs pre-stim (bpm)	Pre-stim	Stim	Post-stim	Delta stim vs pre-stim (%)	Pre-stim	Stim	Post-stim	Delta stim vs pre-stim (%)
	a	13.3407	13.3627	12.3022	0.00165311	0.0220536	481.812	464.806	461.046	-17.0054	127.675	118.594	124.521	-0.0711247	1.97195	1.77204	1.6044	-0.101379
	b	49.9063	49.9943	44.3715	0.00176355	0.0880125	412.471	414.273	421.821	1.80288	126.423	121.223	115.375	-0.0411314	2.50278	2.48532	2.4123	-0.00697779
	c	20.8554	21.364	19.0107	0.0243893	0.508649	355.872	348.741	368.796	-7.13166	126.149	129.883	127.844	0.0295994	1.24915	1.18315	1.17023	-0.0528367
	d	20.6469	20.6141	21.3568	-0.00159013	-0.0328313	482.238	488.755	532.004	6.51707	131.238	130.327	126.876	-0.00694393	1.51054	1.48321	1.51446	-0.0180887
