# Supplementary material for: Oxytocin modulates respiratory heart rate variability through a hypothalamus–brainstem–heart neuronal pathway
Source: Nat Neurosci. 2025 Oct 20;28(11):2247–61. doi: 10.1038/s41593-025-02074-2 (PMC12586189; doi:10.1038/s41593-025-02074-2)
Supplement: Supplementary file 5 — Statistical source data. [file 41593_2025_2074_MOESM5_ESM.xlsx]

## Sheet: Feuil1
	c	OT::Cre;Ai27(LSL-ChR2-tdTomato)
		Delta RespHRV (%)			Delta mHR (bpm)			Delta respiratory freq (%)			Delta respiratory ampl (%)
		Cre+ females	Cre+ males	Cre-	Cre+ females	Cre+ males	Cre-	Cre+ females	Cre+ males	Cre-	Cre+ females	Cre+ males	Cre-
		51.3853	76.677	12.8851	-4.87268	-12.0307	0.0445433	-4.4421	3.3173	4.01786	3.0083	7.5369	2.12022
		62.9613	63.4086	6.20007	-12.4002	-2.83278	0.8019		4.0449	-2.4093	7.4414	13.4698	9.73234
		36.6061	43.841	-2.81975	-4.53383	-14.0911	0.05955	0.8177	4.7479	3.14503	15.4828	-5.5303	-6.09962
		33.3463	85.4175	-18.4158	-4.00805	-10.2231	-0.87448	1.1622	5.0982	-5.2292	21.1618	7.1499	1.42441
		75.3279	58.9675	-4.7895	-8.73767	-2.93274	0.19841	-0.9357	-6.0835	1.52888	0.8656	5.8988	-1.63461
		44.5699	69.8207		-7.23536	-5.21153		3.9626	11.6461		20.2711	25.2472
		58.6838	35.6281		-5.79378	-3.9006		2.6926	-2.0396		7.2143	-3.4494
		24.9549	26.1207		-3.27076	-1.91048		-2.0337	3.9649		3.6151	12.2847
		57.4357	36.178		-4.31474	-6.97436		-5.8204	-1.9029		15.2667	17.9447
		62.9737	21.5952		-1.48916	-0.32507		-3.3186	-1.1332		5.2367	-0.9559
		57.5386	32.4908		0.262878	-5.16992		-3.7804	-5.3862		3.725	6.5745
		62.9737	55.1131		-1.48916	-6.35327		-3.3186	0.8624		5.2367	-0.9007
		69.6612	42.2204		-6.92112	-9.06974			-2.0965		3.1311	2.3239
		60.552	59.7879		-2.42154	-6.85639		1.8878	1.6732		2.9889	-0.4557
		41.5613	42.6977		-1.6794	-7.60427		1.6928	-1.9317		4.7735	2.2226
	d		Pre-stim RespHRV (bpm)	Delta RespHRV (bpm)	Pre-stim mHR (bpm)	Delta mHR (bpm)
		Males	4.2316	3.24466	222.038	-12.0307
			3.25559	2.06432	190.271	-2.83278
			4.7245	2.07127	235.885	-14.0911
			2.16838	1.85218	164.177	-10.2231
			2.23199	1.31615	165.637	-2.93274
			4.98426	3.48005	215.935	-5.21153
			9.25052	3.29579	221.721	-3.9006
			7.81583	2.04155	204.943	-1.91048
			8.05585	2.91445	216.72	-6.97436
			2.42245	0.523134	245.319	-0.32507
			3.69727	1.20127	246.73	-5.16992
			6.46311	3.56202	204.967	-6.35327
			14.722	6.21569	238.107	-9.06974
			6.68559	3.99717	205.71	-6.85639
			11.3066	4.82767	233.615	-7.60427
		Females	6.59706	3.38992	270.5	-4.87268
			6.76609	4.26002	218.644	-12.4002
			2.40424	0.880096	200.113	-4.53383
			5.98429	1.99554	263.569	-4.00805
			1.59341	1.20028	224.84	-8.73767
			5.59583	2.49406	364.08	-7.23536
			5.68496	3.33615	287.574	-5.79378
			4.58776	1.14487	289.958	-3.27076
			2.40925	1.38377	317.138	-4.31474
			3.99851	2.51801	289.709	-1.48916
			1.48232	0.852908	230.437	0.262878
			3.99851	2.51801	289.709	-1.48916
			3.36429	2.34361	294.796	-6.92112
			2.22616	1.34798	234.325	-2.42154
			0.666957	0.277196	227.806	-1.6794
	g	OT::Cre;Ai27(LSL-ChR2-tdTomato) - OT-R antagonist
			Delta RespHRV (%)			Delta mHR (bpm)
		Mouse	Ipsi	Ipsi + OT-R antagonist	Contra + OT-R antagonist	Ipsi	Ipsi + OT-R antagonist	Contra + OT-R antagonist
		a	85.4175	36.3876		-10.2231	-9.59431
		b	75.3279	14.6076		-8.73767	-3.60071
		c	58.6838	8.73351	70.6742	-5.79378	-1.13096	-5.66009
		d	26.1207	-6.51732	30.4787	-1.91048	3.40633	-1.65095
		e	21.5952	3.10019		-0.32507	-1.81378
		f	24.9549	8.94199	58.1302	-3.27076	-0.312325	-1.79625
		g	57.4357	27.2289	57.4357	-4.31474	-5.3962	-4.31474
		h	32.4908	-2.50255	38.4941	-5.16992	-2.28022	-1.74823
		i	57.5386	30.0453	104.751	0.262878	-6.02427	-0.92601
		OT::Cre;Ai27(LSL-ChR2-tdTomato) - Vehicle
			Delta RespHRV (%)		Delta mHR (bpm)
		Mouse	Ipsi	Ipsi + Vehicle	Ipsi	Ipsi + Vehicle
		a	55.1131	27.161	-1.48916	-1.40003
		b	42.2204	45.4422	-6.35327	-0.920795
		c	69.6612	40.0128	-6.92112	-5.49775
		d	60.552	57.4458	-2.42154	-0.534145
		e	41.5613	47.3426	-1.6794	-0.697525
