# Supplementary material for: Oxytocin modulates respiratory heart rate variability through a hypothalamus–brainstem–heart neuronal pathway
Source: Nat Neurosci. 2025 Oct 20;28(11):2247–61. doi: 10.1038/s41593-025-02074-2 (PMC12586189; doi:10.1038/s41593-025-02074-2)
Supplement: Supplementary file 6 — Statistical source data. [file 41593_2025_2074_MOESM6_ESM.xlsx]

## Sheet: Feuil1
	a	OT-R::Cre;Ai14(LSL-tdTomato) - FG->nA					OT-R::Cre;Ai14(LSL-tdTomato) - FG->DMV
		nA FG+ OT-R+ (%)	nA FG+ OT-R- (%)	nA Cardiac FG+ CGRP- OT-R+ (%)	nA Cardiac FG+ CGRP- OT-R- (%)		DMV FG+ OT-R+ (%)	DMV FG+ OT-R- (%)
		0.373134	99.6269	0	100		68.3924	31.6076
		1.1194	98.8806	2.43902	97.561		83.9286	16.0714
		0	100	0	100		55	45
		0	100	0	100		68.0233	31.9767
		2.01511	97.9849	3.84615	96.1538		71.4286	28.5714
		3.48101	96.519	3.63636	96.3636
	b	OT-R::Cre;Ai14(LSL-tdTomato) - FG->preBötC
		preBötC OT-R+ FG+ (%)	preBötC OT-R+ FG- (%)	preBötC OT-R+ NeuN+ (%)	preBötC OT-R+ NeuN- (%)	preBötC OT-R+ GS+ (%)	preBötC OT-R+ GS- (%)	preBötC OT-R+ NK1-R+ (%)	preBötC OT-R+ NK1-R- (%)	preBötC OT-R+ µO-R+ (%)	preBötC OT-R+ µO1-R- (%)
		2.08333	97.9167	63.964	36.036	19.8198	80.1802	22.9167	77.0833	25.641	74.359
		0.806452	99.1935	77.381	22.619	9.52381	90.4762	20.9677	79.0323	19.0476	80.9524
		17.1429	82.8571	65.9341	34.0659	9.89011	90.1099	31.4286	68.5714	22.4719	77.5281
		1.5873	98.4127	56.5789	43.4211	9.21053	90.7895	31.746	68.254	19.6721	80.3279
										23.913	76.087
										18.5714	81.4286
	c	Number of neurons
		Distance to VII (µm)	OT-R		FG->preBötC		NK1-R
			Mean	SEM	Mean	SEM	Mean	SEM
		-900	25.5	3.04138	32.5	6.52559	31.6667	2.02759
		-825	21.5	2.10159	30.375	1.43433
		-750	31.25	2.01556	34.5	4.40643	38	7.94775
		-675	28.875	3.125	30.5	1.32288
		-600	32.8333	4.04489	32.1667	4.96935	36.5	6.06218
		-525	26.25	3.81608	34.25	3.0104
		-450	21.75	5.90727	31.25	4.04918	28.5	6.73919
		-375	14.75	2.75	27.5	2.39792
		-300	9		22.5	4.5	27	6
		-225	7.66667	2.18581	18.3333	3.1798
		-150	9		15		14
		-75	13	6
	f	RNAscope XP - preBötC OT-R neurons
		OTR+ Gly+ (%)	OTR+ Glut+ (%)	OTR+ Gly- Glut- (%)
		0.835714	0.142857	0.0214286
		0.964286	0.0238095	0.0119048
		0.862745	0.117647	0.0196078
		0.903614	0.0963855	0
