# Supplementary material for: Oxytocin modulates respiratory heart rate variability through a hypothalamus–brainstem–heart neuronal pathway
Source: Nat Neurosci. 2025 Oct 20;28(11):2247–61. doi: 10.1038/s41593-025-02074-2 (PMC12586189; doi:10.1038/s41593-025-02074-2)
Supplement: Supplementary file 7 — Statistical source data. [file 41593_2025_2074_MOESM7_ESM.xlsx]

## Sheet: Sheet1
	c	OT-R::Cre mice x AAV9-hSyn-DIO-somBiPOLES in preBötC - Photoexcitations
		Delta RespHRV (%)			Delta mHR (bpm)			Delta respiratory freq (%)			Delta respiratory ampl (%)
		No treatment - Cre+	Atropine - Cre+	No treatment - Cre-	No treatment - Cre+	Atropine - Cre+	No treatment - Cre-	No treatment - Cre+	Atropine - Cre+	No treatment - Cre-	No treatment - Cre+	Atropine - Cre+	No treatment - Cre-
		-39.3437		12.1218	3.16162		0.129027	6.80175		0.499291	3.95285		-0.968346
		-50.0583	16.7079	2.18059	21.4813	0.561525	0.0666733	31.3962	44.1379	-5.22977	-19.2767	-3.79801	0.081746
		-82.3641	34.34	4.28135	32.6565	0.53729	0.200453	12.1519	21.1704	-0.93827			-0.567566
		-52.6136		-2.38502	2.31006		-0.109493	68.4626		0.52597	-7.09802		4.49363
		-43.2129	5.31557					29.4086	33.8169		5.96271	2.36756
		-21.7276	-13.7857		5.54406	0.83487		20.6681	9.95275		3.88424	1.54662
		-69.1897	-5.81131		20.0033	0.792665		9.66724	14.1283		7.98268	3.54861
		-40.9728	2.65637		3.80046	-0.106305		7.24079	8.62233		11.2064	-3.9709
	d	OT-R::Cre mice x AAV9-hSyn-DIO-somBiPOLES in preBötC - Photoinhibitions
		Delta RespHRV (%)			Delta mHR (bpm)			Delta respiratory freq (%)			Delta respiratory ampl (%)
		No treatment - Cre+	Atropine - Cre+	No treatment - Cre-	No treatment - Cre+	Atropine - Cre+	No treatment - Cre-	No treatment - Cre+	Atropine - Cre+	No treatment - Cre-	No treatment - Cre+	Atropine - Cre+	No treatment - Cre-
		64.5072		-1.04093	-8.42202		0.69164	-12.7786		1.85349	10.8894		-1.95755
		31.9105		12.5643	-1.96758		0.767773	-15.6705		-2.12876	7.72009		4.44182
		140.991	-15.3907	-0.642858	-11.4733	0.74325	0.0832367	-12.1437	-4.23949	-0.075609	2.89714	1.99127	-1.39705
		21.6269		-2.30264	-3.44008		0.0271067	-19.6611		4.30859	-14.2344		-10.2178
		36.2654	13.9251		-21.2205	1.17016		-8.34265	-0.741242
		176.628	-0.474066		-8.51247	0.50608		-19.2569	-13.3881		2.0298	5.91894
		158.944	-3.32164		-4.94248	0.29683		-19.5586	-7.37642		6.62666	3.28137
		41.6662	0.929144		-6.78539	0.072375		-3.93076	-5.46049		6.17037	-0.984981
		63.1235	7.55959		-4.92426	-0.636915		-10.2582	-3.94099		-4.08071	5.65748
		35.8994			-3.19736			-21.5561			7.32097
