# Supplementary material for: Oxytocin modulates respiratory heart rate variability through a hypothalamus–brainstem–heart neuronal pathway
Source: Nat Neurosci. 2025 Oct 20;28(11):2247–61. doi: 10.1038/s41593-025-02074-2 (PMC12586189; doi:10.1038/s41593-025-02074-2)
Supplement: Supplementary file 8 — Statistical source data. [file 41593_2025_2074_MOESM8_ESM.xlsx]

## Sheet: Feuil1
	c	preBötC inspiratory bursts
		Ctrl (bpm)	TGOT (bpm)	Delta TGOT (%)
		3.60057	12.6376	250.988
		6.34581	8.06535	27.0973
		6.21113	7.6756	23.5781
		4.15437	4.5503	9.5302
		3.11399	6.12244	96.6105
		10.9076	10.751	-1.4358
		5.05834	6.47239	27.9548
		12.4647	14.2718	14.4978
		5.28328	6.34099	20.0201
		6.17884	11.0291	78.4975
		7.57221	7.83451	3.4641
		7.24573	8.2025	13.2047
	e	preBötC island inspiratory bursts
		Ctrl (bpm)	TGOT (bpm)	Delta TGOT (%)
		13.6767	23.4951	71.7895
		4.216	5.73543	36.0395
		18.1171	22.9377	26.6078
		22.6183	24.1696	6.8589
		12.6551	20.1298	59.0646
	h	preBötC-OT-R membrane potential
		Ctrl (mV)	TGOT (mV)	Delta TGOT (mV)
		-53	-49.5	3.5
		-57	-52.5	4.5
		-47	-41	6
		-45	-38.3	6.7
		-56	-53	3
		-59	-54	5
		-48	-42.3	5.7
	l	nA inspiratory currents			Delta nA inspiratory currents
		Ctrl (nanoAmp)	TGOT (nanoAmp)		Delta TGOT (%)	Delta Bic (%)	Delta Stry (%)
		0.0356039	0.049235		38.2855	33.3926	-116.607
		0.088501	0.110067		24.3678	37.2413	-226.667
		0.0474411	0.0615899		29.824	125.731	-428.654
		0.0236003	0.0309246		31.0346	-36.2072	-187.931
		0.004796	0.00741171		54.5394	-0.0048	-99.9996
		0.0384522	0.0880941		103.297	120.408	-117.347
		0.0213623	0.0434289		85.5614	110.16	-122.995
		0.0356674	0.066185		63.4915	25.3966	-103.174
		0.013733	0.0224523
		0.0213623	0.0313315
