# Supplementary material for: Oxytocin modulates respiratory heart rate variability through a hypothalamus–brainstem–heart neuronal pathway
Source: Nat Neurosci. 2025 Oct 20;28(11):2247–61. doi: 10.1038/s41593-025-02074-2 (PMC12586189; doi:10.1038/s41593-025-02074-2)
Supplement: Supplementary file 9 — Statistical source data. [file 41593_2025_2074_MOESM9_ESM.xlsx]

## Sheet: Feuil1
	c	Anesthetised rat
		RespHRV				mHR				Respiratory freq				Respiratory ampl
	Rat	Ctrl (bpm)	TGOT (bpm)	Delta TGOT (%)	Delta vehicle (%)	Ctrl (bpm)	TGOT (bpm)	Delta TGOT (bpm)	Delta vehicle (bpm)	Ctrl (cpm)	TGOT (cpm)	Delta TGOT (%)	Delta vehicle (%)	Ctrl (au)	TGOT (au)	Delta TGOT (%)	Delta vehicle (%)
	a	0.69454	0.87951	26.632	1.13985	256.739	259.059	2.31994	0.74696	79.6602	81.5745	2.4		3.1451	3.00835	-4.35	0.69126
	b	6.69552	9.98328	49.1039	-5.18434	263.736	257.523	-6.21358	0.87662	70.1462	68.0987	-2.92	1.03035	29.3301	38.8572	32.48	1.3015
	c	3.56029	3.81099	7.04156	23.689	228.995	228.927	-0.06821	-7.30967	67.8357	66.6341	-1.77	0.7103	24.0899	24.2173	0.53	2.6368
	d	0.673341	0.992846	47.4506	-20.0992	294.812	301.298	6.48579	-7.28682	53.2765	52.5841	-1.3	-0.286556	14.876	10.7378	-27.82	-2.0968
	e	1.18197	1.60807	36.0504	-11.291	285.181	280.138	-5.0432	-2.0205	42.9139	42.7737	-0.33	2.05986	11.8837	12.7145	6.99	0.933729
	f	1.57035	3.91718	149.447	-27.7628	284.996	279.536	-5.46002	-7.55237	62.6501	61.7901	-1.37	3.47814	10.1762	11.0155	8.25	-8.90328
	g	0.254167	0.254105	-0.024492	-7.76372	317.171	318.688	1.51712	-19.2411	56.6727	57.5547	1.56	-2.38597	12.1117	12.2689	1.3	-3.90008
	h	0.890306	0.739562	-16.9318	-2.40316	290.346	285.515	-4.83071	-0.67924	51.8166	52.0836	0.52	-0.742372	21.851	22.5025	2.98	-4.99533
	i	0.950435	1.3507	42.114	2.48332	304.209	294.029	-10.1795	-2.28284	53.1876	50.2649	-5.5	0.389622	51.1487	55.4902	8.49	-1.46695
	j	0.0747946	0.23755	217.603	-7.22518	360.393	352.265	-8.12727	-9.89982	57.5031	56.6148	-1.54	0.0333	17.3207	17.4781	0.91
	k	1.08608	1.40937	29.7667		290.999	288.227	-2.7725		42.6572	43.5091	2		21.7197	22.8285	5.1
	l	2.92847	4.49385	53.4536						46.8995	39.0556	-16.73		14.6266	16.7152	14.28
	m	0.564728	0.686076	21.4879		319.435	311.199	-8.2357		50.7277	48.3802	-4.63		20.4803	21.7874	6.38
	n	0.296908	0.608685	105.008		320.138	322.745	2.60665		47.6616	46.8036	-1.8		30.0167	42.9227	43
	o	0.385555	0.468865	21.6079		313.693	308.336	-5.35775		47.2737	45.5412	-3.66		9.45095	10.0924	6.79
	f	Rat WHBP
		RespHRV				mHR				PNA freq				PNA ampl
	Rat	Ctrl (bpm)	TGOT (bpm)	Delta TGOT (%)	Delta vehicle (%)	Ctrl (bpm)	TGOT (bpm)	Delta TGOT (bpm)	Delta vehicle (bpm)	Ctrl (cpm)	TGOT (cpm)	Delta TGOT (%)	Delta vehicle (%)	Ctrl (µV)	TGOT (µV)	Delta TGOT (%)	Delta vehicle (%)
	a	1.93118	2.09513	8.48968	14.167	311.097	300.605	-10.4923	-9.80323	14.9002	20.2052	35.6038	18.8194	12.1845	9.92712	-18.5264	-13.9989
	b				5.66249	380.903	387.825	6.92265	16.8092	11.762	13.2344	12.5187	3.59626	8.52174	6.93156	-18.6603	3.25865
	c	2.26549	4.6568	105.553	-62.6526	366.287	350.289	-15.9974	-6.56438	14.4783	15.8279	9.32183	33.9375	12.5194	5.0703	-59.5005	-16.045
	d	1.42943	2.80689	96.3645	-44.9907	338.444	338.404	-0.0404633	21.6691	14.9002	16.0749	7.88392		12.8822	11.9842	-6.9707	16.5507
	e	1.25238	2.47391	97.5374	-16.2026	329.276	337.614	8.33847	0.40167	14.2687	16.4958	15.6084	-3.39509	9.04019	8.46732	-6.33693	3.10958
	f	1.70291	3.32955	95.5209	23.3702	370.146	359.231	-10.9146	-0.2155	16.9687	15.4619	-8.8799	2.30089	12.1182	11.6282	-4.04401	3.11912
	g	2.00214	3.26238	62.9451	-21.9468	380.025	380.365	0.340807	-0.08917	14.0347	13.6673	-2.61754	4.36857	11.6091	11.7536	1.24478	-5.03396
	h	0.333917	0.949502	184.352	34.9206	379.826	377.773	-2.05302	9.63376	30.4984	35.0156	14.8112	24.516	13.7498	7.92833	-42.3386	-11.6325
	i	1.69892	1.97541	16.2741		354.432	358.155	3.72305		23.6581	27.8261	17.6179	-10.1225	17.6729	17.6818	0.050631
	j	0.278698	1.00785	261.626		374.264	367.853	-6.41135		24.6581	15.9277	-35.4056		5.90051	10.1536	72.0795
	k	0.571899	1.74309	204.789		333.199	325.115	-8.08393		24.961	25.5423	2.32914		11.4562	12.3972	8.21375
	l	1.41982	4.46735	214.642		312.766	313.297	0.53099		29.9276	32.4268	8.35096		13.5541	11.3927	-15.946
	m					309.028	306.528	-2.49996		13.0152	14.4915	11.3429		4.005	3.989	-0.399501
	n	1.20782	2.40375	99.015		303.406	306.178	2.77125		19.7171	14.7079	-25.405		12.9567	17.5077	35.1252
	o	0.908589	1.5034	65.4649		328.231	333.685	5.45401		39.7687	40.9207	2.89692		2.68084	2.11	-21.2933
	p	0.978081	1.02582	4.88064		281.233	282.881	1.64879		26.3954	34.7782	31.7587		1.36688	1.429	4.54446
	q	2.54577	4.13495	62.4242		330.867	329.228	-1.63898		32.5693	42.2962	29.8654		9.47332	8.46388	-10.6555
	r	1.81465	3.71615	104.786		349.909	341.746	-8.163		32.9685	39.2194	18.9604		14.5767	14.819	1.66229
										24.7205	26.9309	8.94144
		VNA ampl				Mean tSNA				mPP
	Rat	Ctrl (µV)	TGOT (µV)	Delta TGOT (%)	Delta vehicle (%)	Ctrl (µV)	TGOT (µV)	Delta TGOT (%)	Delta vehicle (%)	Ctrl (mmHg)	TGOT (mmHg)	Delta TGOT (%)	Delta vehicle (%)
	a	0.963462	0.909743	-5.57564	-22.0022	2.02851	2.10694	3.86654	-3.22846	49.3812	49.5363	0.314139	-4.66442
	b	1.11821	0.971237	-13.1438	-10.9032	2.2554	2.26758	0.539763	0.887006	139.455	148.076	6.1819	-1.15231
	c	1.13189	0.867281	-23.3775	-5.90839	3.92858	4.02655	2.49394	5.0088	83.3249	71.3376	-14.3863	0.428031
	d	2.03522	1.44425	-29.0375	-35.2166	3.1619	3.10385	-1.83588	22.9236	51.0644	49.6514	-2.76712	-9.01273
	e	2.47531	1.60563	-35.1344	-9.65615	4.33795	4.52469	4.30475	12.0201	72.8669	73.8719	1.3793	8.81222
	f	1.81101	1.77298	-2.09995	-5.7726	2.90984	2.79542	-3.93216	0.058764	58.074	53.4418	-7.97648	0.811948
	g			-1.78846	2.79117	2.58792	2.71623	4.95792	46.8511	64.7828	63.5025	-1.97626	-0.002652
	h	2.28547	2.2446		7.90872	2.80507	2.97037	5.89289	-8.26442	45.4516	40.5391	-10.8082	-1.73115
	i				3.27954					63.0983	61.3004	-2.84939
	j									52.7225	46.3053	-12.1717
	k									58.5591	60.2091	2.81765
	l									63.4776	63.5221	0.070025
	m									74.887	75.1769	0.387094
	n									66.8697	64.9081	-2.93353
	o									34.8825	36.0052	3.21837
	p									54.4155	51.6776	-5.0315
	q									37.7132	34.89	-7.48602
	r									64.9934	65.3087	0.485112
	g	RespHRV				i	CVBA
		Ctrl (bpm)	Delta TGOT (bpm)			Rat	Ctrl (µV)	TGOT (µV)	Delta TGOT (%)
		1.93118	0.163951			a	0.145408	0.308597	112.228
		2.26549	2.3913			b	0.10833	0.178484	64.7602
		1.42943	1.37746			c	0.0882305	0.158439	79.5737
		1.25238	1.22154			e	0.16246	0.266269	63.8984
		1.70291	1.62664			f	0.0393891	0.0807056	104.893
		2.00214	1.26025			g	0.11387	0.167739	47.3079
		0.333917	0.615585			h	0.150797	0.215285	42.7647
		1.69892	0.276485
		0.278698	0.729148
		0.571899	1.17119
		1.41982	3.04753
		3.38556	4.61343
		1.20782	1.19593
		0.908589	0.594806
		0.978081	0.0477366
		2.54577	1.58918
		1.81465	1.9015
