# Supplementary material for: Oxytocin modulates respiratory heart rate variability through a hypothalamus–brainstem–heart neuronal pathway
Source: Nat Neurosci. 2025 Oct 20;28(11):2247–61. doi: 10.1038/s41593-025-02074-2 (PMC12586189; doi:10.1038/s41593-025-02074-2)
Supplement: Supplementary file 10 — Statistical source data. [file 41593_2025_2074_MOESM10_ESM.xlsx]

## Sheet: Feuil1
	b	OT::Cre;Ai14(LSL-tdTomato);R26-LSL-hM4Di-DREADD
		Action potential frequency (AP/min)
		Cre+			Cre-
		Ctrl	C21	Wash	Ctrl	C21	Wash
		60.6667	24.667	49.6667	181.333	175.67	162.333
		53	0	41.3333	236	239.67	254.333
		166	67.333	156	47	45.667	33
		35.6667	3.6667	24.3333	91.6667	91.667	87
		52.3333	23.667	41	375.333	380	380
		79.3333	11.667	44.6667	219.667	216.33	217
		36	0	1.66667
		129.667	59.333	110.333
		134.333	88	97.3333
		72.3333	37.667	61.3333
		84.6667	17.333	53.3333
	e	RespHRV (bpm)		mHR (bpm)		mBP (mmHg)		Resp freq (cpm)		Resp ampl (au)
		Pre-stress period		Pre-stress period		Pre-stress period		Pre-stress period		Pre-stress period
		C21	Vehicle	C21	Vehicle	C21	Vehicle	C21	Vehicle	C21	Vehicle
		44.23	41.1	407.29	463.22	78.89	76.22	185.58	183.52	0.5	0.58
		31.77	33.81	414.03	470.41	93.31	94.66	210.28	198.99	0.59	0.69
		27.21	16.97	497.29	569.44	113.89	105.74	204.94	206.5	0.29	0.28
		28.95	23.58	379.8	427.07	86.61	72.54	187.47	208.21	0.3	0.33
		18.78	12.43	420.42	466.1	94.38	90.31	218.38	228.06	0.41	0.54
		24.34	25.96	447.31	460.17	111.2	103.81	170.05	190.27	0.24	0.27
		21.09	22.02	487.57	472.69	96.93	98.77	185.37	195.82	0.75	0.7
	f	Delta RespHRV (%)						Delta mHR (bpm)						Delta mBP (%)						Delta resp freq (%)						Delta resp ampl (%)
		C21			Vehicle			C21			Vehicle			C21			Vehicle			C21			Vehicle			C21			Vehicle
		Stress	30 min	60 min	Stress	30 min	60 min	Stress	30 min	60 min	Stress	30 min	60 min	Stress	30 min	60 min	Stress	30 min	60 min	Stress	30 min	60 min	Stress	30 min	60 min	Stress	30 min	60 min	Stress	30 min	60 min
		-63.9004	-37.0854	-21.7411	-55.5925	-11.758	-24.6756	258.828	124.007	97.3956	133.82	71.4867	74.1506	37.3679	21.5183	-2.5992	27.9153	18.3143	-8.6176	74.0044	5.9883	30.6533	47.3469	0.496	-2.8427	201.878	29.5965	2.2094	237.499	19.6047	-8.8537
		-51.8318	-32.2193	-26.9034	-46.6607	-25.9387	-17.8368	255.56	178.886	149.469	222.733	120.643	80.6132	39.3246	15.8585	3.5545	30.5789	10.9693	0.6938	39.9026	-18.1836	-1.7698	78.877	-0.1626	-1.5088	101.363	24.0338	5.7141	210.827	24.2492	-6.8101
		-47.5381	-42.8136	-23.0898	-16.7129	11.0405	22.8731	208.705	104.091	108.342	165.12	7.85922	59.1094	26.8981	11.727	-2.3063	29.4192	7.6088	0.9743	75.2383	19.117	5.6861	46.6033	16.194	5.5078	221.995	35.5639	-0.2988	148.56	46.907	-1.8905
		-57.355	-26.8813	-24.0404	-63.3825	-9.0761	-25.7774	364.713	103.777	57.9101	264.183	51.7431	102.361	59.9539	20.1322	-10.0959	62.4573	18.3991	0.2822	146.681	28.5881	6.9078	84.2677	27.8069	6.3457	368.735	31.4215	0.2576	189.118	67.642	-7.7328
		-50.6409	-23.524	13.2514	-28.6418	35.5085	38.4452	279.434	146.5	36.9066	223.682	124.466	71.3622	44.6727	14.6756	-3.0068	38.7557	12.5251	-7.9438	68.7205	14.3853	-6.2953	82.7785	11.5694	5.2649	161.093	16.9962	-9.255	127.266	1.1816	13.4191
		-52.9145	-21.8068	31.5577	-61.1458	-23.3999	-24.1108	259.33	139.015	76.3926	218.403	90.8198	87.1104	31.1899	23.395	2.2567	27.8029	25.9969	1.7395	102.813	7.2529	16.0852	98.6205	21.2501	-7.5993	143.348	46.8034	1.7562	160.061	55.3234	-5.2007
		-31.7202	-44.1182	-17.919	-42.7701	-30.9699	-19.126	198.081	175.567	139.168	215.291	132.524	135.244	34.8406	17.6843	1.7919	27.549	10.7988	0.3948	72.7299	30.7807	3.6881	90.2386	26.4386	3.9771	188.688	57.5716	25.3339	167.591	48.0901	13.7812
