# Supplementary material for: Oxytocin modulates respiratory heart rate variability through a hypothalamus–brainstem–heart neuronal pathway
Source: Nat Neurosci. 2025 Oct 20;28(11):2247–61. doi: 10.1038/s41593-025-02074-2 (PMC12586189; doi:10.1038/s41593-025-02074-2)
Supplement: Supplementary file 11 — Statistical source data. [file 41593_2025_2074_MOESM11_ESM.xlsx]

## Sheet: Feuil1
	d	Number of OT fibers per structure
		Mouse	preBötC	nA
		a	11	7
		b	5	3
		c	12	5
		d	11	9
		e	8	8
		f	10	2
	e	Colocalisation CTB and PS38
		Mouse	CTB+	PS38+	PS38+CTB+	PS38+CTB-	PS38-CTB+
		a PVN1	44	22	11	11	33
		a PVN2	23	18	8	10	15
		a PVN3	46	32	5	27	41
		a PVN4	74	36	11	25	63
		b PVN1	25	19	7	12	18
		b PVN2	16	27	8	19	8
		b PVN3	56	41	22	19	34
		b PVN4	15	32	8	24	7
		Sum colocalisation CTB PS38 PVN
		Mouse a	187	108	35	73	152
		Mouse b	112	119	45	74	67
				PS38+ CTB+ (%)	PS38+ CTB- (%)	CTB+ PS38+ (%)	CTB+ PS38- (%)
		Mouse a		0.324074	0.675926	0.187166	0.812834
		Mouse b		0.378151	0.621849	0.401786	0.598214
