# Supplementary material for: Oxytocin modulates respiratory heart rate variability through a hypothalamus–brainstem–heart neuronal pathway
Source: Nat Neurosci. 2025 Oct 20;28(11):2247–61. doi: 10.1038/s41593-025-02074-2 (PMC12586189; doi:10.1038/s41593-025-02074-2)
Supplement: Supplementary file 12 — Statistical source data. [file 41593_2025_2074_MOESM12_ESM.xlsx]

## Sheet: Feuil1
	a	OT::Cre;Ai27(LSL-ChR2-tdTomato)
		RespHRV (bpm)									mHR (bpm)									Respiratory freq (cpm)									Respiratory ampl (au)
		Cre+ females			Cre+ males			Cre-			Cre+ females			Cre+ males			Cre-			Cre+ females			Cre+ males			Cre-			Cre+ females			Cre+ males			Cre-
		Off	On	Off	Off	On	Off	Off	On	Off	Off	On	Off	Off	On	Off	Off	On	Off	Off	On	Off	Off	On	Off	Off	On	Off	Off	On	Off	Off	On	Off	Off	On	Off
		6.59706	9.98698	6.70482	4.2316	7.47626	3.73994	1.05255	1.18817	0.943244	270.5	265.627	268.261	222.038	210.007	223.457	202.842	202.886	200.974	19.2466	18.3917	19.4553	24.0742	24.8728	24.4732	37.3832	38.8852	37.1583	6.16761	6.35315	5.90698	3.66107	3.937	5.70785	2.83689	2.89704	2.68677
		6.76609	11.0261	7.14919	3.25559	5.31991	3.04479	1.91592	2.03471	1.8686	218.644	206.244	220.198	190.271	187.439	188.053	247.365	248.167	249.484	30.3014	26.7111	28.8567	25.8281	26.8728	26.3676	25.5537	24.938	25.8171	9.36449	10.0613	9.16489	3.37099	3.82505	2.89214	8.07866	8.8649	8.67402
		2.40424	3.28433	2.52164	4.7245	6.79577	3.59303	18.6357	18.1103	17.9843	200.113	195.579	197.259	235.885	221.794	237.033	247.655	247.714	246.144	29.6593	29.9018	27.8031	17.19	18.0062	16.9181	25.4491	26.2495	25.2336	10.0056	11.5548	11.1367	5.77504	5.45567	5.123	5.20884	4.89112	5.29685
		5.98429	7.97983	5.78263	2.16838	4.02056	2.36469	0.203653	0.166148	0.360921	263.569	259.561	265.553	164.177	153.954	164.382	317.681	316.806	317.292	26.7351	27.0458	26.9504	35.3122	37.1125	34.7674	53.3166	50.5285	49.0256	8.17481	9.90475	8.3105	6.79644	7.28238	7.24539	3.16347	3.20853	3.31013
		1.59341	2.79369	0.976974	2.23199	3.54813	2.69419	1.17399	1.11776	1.49476	224.84	216.102	228.12	165.637	162.704	164.869	233.386	233.584	233.474	52.2076	51.7191	53.8337	31.5006	29.5843	32.4904	33.1851	33.6924	31.6126	3.36236	3.39146	2.87853	3.90612	4.13653	4.02631	3.87631	3.81295	3.84827
		5.59583	8.08988	6.96628	4.98426	8.46431	5.47332				364.08	356.845	361.11	215.935	210.724	217.134				23.3911	24.318	24.4594	18.5016	20.6563	21.1079				5.96749	7.17717	4.88087	3.92633	4.91762	3.94415
		5.68496	9.02111	6.34997	9.25052	12.5463	9.55933				287.574	281.781	289.366	221.721	217.821	221.08				26.8154	27.5374	26.0525	23.5834	23.1024	23.2018				4.47993	4.80312	3.91622	6.88403	6.64657	6.54445
		4.58776	5.73263	4.67755	7.81583	9.85738	8.04618				289.958	286.688	289.586	204.943	203.032	206.882				36.1245	35.3898	36.3122	17.2398	17.9234	18.0273				6.87505	7.12359	6.71962
		2.40925	3.79301	2.33458	8.05585	10.9703	7.59425				317.138	312.823	317.683	216.72	209.745	216.749				46.947	44.2145	49.0611	23.3583	22.9138	23.3363				3.56982	4.11482	3.93558	5.05798	5.96561	5.09403
		3.99851	6.51652	4.70251	2.42245	2.94559	2.61285				289.709	288.22	289.917	245.319	244.994	247.665				29.4126	28.4365	28.9737	21.2915	21.0502	20.9356				6.44167	6.779	6.59367	5.86358	5.80753	4.02289
		1.48232	2.33523	1.88732	3.69727	4.89855	3.23272							246.73	241.56	245.695				40.3815	38.8549	40.0757	30.518	28.8742	29.6963				7.35222	7.62609	8.14455	6.1677	6.57319	5.9636
		3.99851	6.51652	4.70251	6.46311	10.0251	6.47308				289.709	288.22	289.917	204.967	198.614	204.252				29.4126	28.4365	28.9737	24.8484	25.0627	24.8714				6.44167	6.779	6.59367	3.525	3.49325	3.71525
		3.36429	5.7079	3.21183	14.722	20.9377	14.5415				294.796	287.874	297.41	238.107	229.037	236.519				30.5547	24.3691	32.7874	24.4107	23.8989	24.2543				8.8945	9.173	9.3605	4.36516	4.46661	4.59343
		2.22616	3.57414	2.09596	6.68559	10.6828	6.263				234.325	231.904	234.63	205.71	198.854	204.521				28.2743	28.808	28.3578	25.0586	25.4779	25.1059				4.37554	4.50633	4.27476	3.51133	3.49533	3.75
		0.666957	0.944153	0.846576	11.3066	16.1343	12.2307				227.806	226.126	227.423	233.615	226.011	231.812				39.7707	40.444	40.136	23.1944	22.7463	23.2788				4.52819	4.74434	4.63858	4.34933	4.446	4.52933
	b	OT::Cre;Ai27(LSL-ChR2-tdTomato)
		RespHRV (bpm)				mHR (bpm)				Respiratory freq (cpm)				Respiratory ampl (au)
		Before OT-R antagonist	After OT-R antagonist	Before Vehicle	After Vehicle	Before OT-R antagonist	After OT-R antagonist	Before Vehicle	After Vehicle	Before OT-R antagonist	After OT-R antagonist	Before Vehicle	After Vehicle	Before OT-R antagonist	After OT-R antagonist	Before Vehicle	After Vehicle
		2.16838	4.05975	6.46311	6.23117	164.177	145.487	289.709	318.478	35.3122	25.4223	29.4126	26.8344	6.79644	8.65418	6.44167	8.2174
		1.59341	2.60499	14.722	2.69948	224.84	251.336	204.967	201.242	52.2076	34.7847	24.8484	22.3248	3.36236	4.10924	4.36516	4.98577
		5.68496	6.3117	3.36429	4.98	287.574	308.816	294.796	302.056	26.8154	30.8014	24.4107	23.622	4.47993	4.695	8.8945	9.02387
		7.81583	4.04631	2.22616	4.27675	204.943	267.017	234.325	299.349	17.2398	16.6842	28.2743	26.8131	6.37782	5.10036	4.37554	5.80445
		2.42245	7.74345	0.666957	1.35948	245.319	285.526	227.806	239.439	21.2915	19.0482	39.7707	27.5442	5.86358	5.75186	4.52819	5.17725
		4.58776	4.16645			289.958	314.754			36.1245	32.881			6.87505	7.88591
		2.40925	1.42282			317.138	309.899			46.947	47.677			3.56982	3.70522
		3.69727	14.7233			246.73	219.798			30.518	29.1105			6.1677	6.97142
		1.48232	1.50584			230.437	242.834			40.3815	26.2361			7.35222	8.70017
	c	RespHRV (bpm) - OT-R antagonist										mHR (bpm) - OT-R antagonist
		Ipsi			Ipsi + OT-R antagonist			Contra + OT-R antagonist				Ipsi			Ipsi + OT-R antagonist			Contra + OT-R antagonist
		Off	On	Off	Off	On	Off	Off	On	Off		Off	On	Off	Off	On	Off	Off	On	Off
		2.16838	4.02056	2.36469	4.05975	5.53699	3.8651					164.177	153.954	164.382	145.487	135.893	147.603
		1.59341	2.79369	0.976974	2.60499	2.98551	2.51224					224.84	216.102	228.12	251.336	247.735	255.769
		5.68496	9.02111	6.34997	6.3117	6.86294	5.87347	5.3402	9.11435	5.93764		287.574	281.781	289.366	308.816	307.685	309.589	313.638	307.978	314.289
		7.81583	9.85738	8.04618	4.04631	3.7826	3.45432	5.49541	7.17034	5.41072		204.943	203.032	206.882	267.017	270.423	271.883	273.121	271.47	277.141
		2.42245	2.94559	2.61285	7.74345	7.98351	7.39957					245.319	244.994	247.665	285.526	283.713	287.181
		4.58776	5.73263	4.67755	4.16645	4.53901	4.4987	3.69594	5.8444	3.34804		289.958	286.688	289.586	314.754	314.442	315.156	319.707	317.91	319.504
		2.40925	3.79301	2.33458	1.42282	1.81024	1.46044	2.40925	3.79301	2.33458		317.138	312.823	317.683	309.899	304.503	309.77	317.138	312.823	317.683
		3.69727	4.89855	3.23272	14.7233	14.3548	15.6736	3.46917	4.8046	3.8861		246.73	241.56	245.695	219.798	217.518	219.593	238.693	236.945	240.135
		1.48232	2.33523	1.88732	1.50584	1.95827	1.46217	1.3487	2.76148	2.01469		230.437	230.7	239.166	242.834	236.81	243.062	266.056	265.13	266.37
		Respiratory freq (cpm) - OT-R antagonist										Respiratory ampl (au) - OT-R antagonist
		Ipsi			Ipsi + OT-R antagonist			Contra + OT-R antagonist				Ipsi			Ipsi + OT-R antagonist			Contra + OT-R antagonist
		Off	On	Off	Off	On	Off	Off	On	Off		Off	On	Off	Off	On	Off	Off	On	Off
		35.3122	37.1125	34.7674	25.4223	25.3118	25.0186					6.79644	7.28238	7.24539	8.65418	8.99957	8.69289
		52.2076	51.7191	53.8337	34.7847	30.8915	35.1979					3.36236	3.39146	2.87853	4.10924	4.32716	4.13105
		26.8154	27.5374	26.0525	30.8014	32.8065	31.6123	27.6258	28.3663	24.0287		4.47993	4.80312	3.91622	4.695	5.02672	4.528	4.2455	4.39675	3.96595
		17.2398	17.9234	18.0273	16.6842	19.5161	15.9612	21.1544	22.1389	22.7528		6.37782	7.16132	6.81777	5.10036	5.58637	5.00648	5.82485	6.38999	6.13316
		21.2915	21.0502	20.9356	19.0482	20.0975	20.1755					5.86358	5.80753	4.02289	5.75186	6.33774	5.26995
		36.1245	35.3898	36.3122	32.881	33.7959	31.9674	33.9015	33.2662	36.1923		6.87505	7.12359	6.71962	7.88591	7.73122	7.44532	8.19202	8.6939	8.08346
		46.947	44.2145	49.0611	47.677	47.6505	48.2142	46.947	44.2145	49.0611		3.56982	4.11482	3.93558	3.70522	3.73867	3.62873	3.56982	4.11482	3.93558
		30.518	28.8742	29.6963	29.1105	30.9497	30.1178	24.5167	28.2625	21.8317		6.1677	6.57319	5.9636	6.97142	6.59837	6.2884	5.03417	4.8205	4.88905
		40.3815	38.8549	40.0757	26.2361	27.1924	27.7144	27.228	27.3917	28.6309		7.35222	7.62609	8.14455	8.70017	8.99087	8.76202	8.73368	9.67097	8.19429
	d	RespHRV (bpm) - Vehicle							mHR (bpm) - Vehicle
		Ipsi			Ipsi + Vehicle				Ipsi			Ipsi + Vehicle
		Off	On	Off	Off	On	Off		Off	On	Off	Off	On	Off
		6.46311	10.0251	6.47308	6.23117	7.92362	5.70114		289.709	288.22	289.917	318.478	317.078	318.634
		14.722	20.9377	14.5415	2.69948	3.92619	2.59032		204.967	198.614	204.252	201.242	200.321	202.287
		3.36429	5.7079	3.21183	4.98	6.97264	5.7823		294.796	287.874	297.41	302.056	296.558	300.543
		2.22616	3.57414	2.09596	4.27675	6.73356	4.90226		234.325	231.904	234.63	299.349	298.815	300.917
		0.666957	0.944153	0.846576	1.35948	2.0031	1.09395		227.806	226.126	227.423	239.439	238.741	239.335
		Respiratory freq (cpm) - Vehicle							Respiratory amp (au) - Vehicle
		Ipsi			Ipsi + Vehicle				Ipsi			Ipsi + Vehicle
		Off	On	Off	Off	On	Off		Off	On	Off	Off	On	Off
		29.4126	28.4365	28.9737	26.8344	27.7242	26.7549		6.44167	6.779	6.59367	8.2174	8.60618	8.82646
		24.8484	25.0627	24.8714	22.3248	23.9466	23.1771		4.36516	4.46661	4.59343	4.98577	4.837	4.7115
		24.4107	23.8989	24.2543	23.622	25.1942	22.8838		8.8945	9.173	9.3605	9.02387	8.65952	8.45393
		28.2743	28.808	28.3578	26.8131	28.5167	25.8627		4.37554	4.50633	4.27476	5.80445	6.15369	5.60893
		39.7707	40.444	40.136	27.5442	26.8049	29.3177		4.52819	4.74434	4.63858	5.17725	5.38021	5.32772
	e	OT::Cre;Ai27(LSL-ChR2-tdTomato) - OT-R antagonist
			Delta respiratory freq (%)			Delta respiratory ampl (%)
			Ipsi	Ipsi + OT-R antagonist	Contra + OT-R antagonist	Ipsi	Ipsi + OT-R antagonist	Contra + OT-R antagonist
			5.09816	-0.434661		7.14994	3.99098
			-0.935665	-11.1923		0.865552	5.30329
			2.69264	6.50986	2.68031	7.21426	7.0655	3.5626
			3.96486	16.9732	4.65392	12.2847	9.52898	9.70214
			-1.13324	5.50908		-0.955899	10.1859
			-2.03371	2.78259	-1.87396	3.6151	-1.96155	6.12652
			-5.82043	-0.055557	-5.82043	15.2667	0.902721	15.2667
			-5.38623	6.31787	15.2784	6.57447	-5.35113	-4.24441
			-3.78037	3.64479	0.600958	3.72495	3.34132	10.7318
		OT::Cre;Ai27(LSL-ChR2-tdTomato) - Vehicle
			Delta respiratory freq (%)		Delta respiratory ampl (%)
			Ipsi	Ipsi + Vehicle	Ipsi	Ipsi + Vehicle
			-3.3186	3.31596	5.2367	4.73114
			0.8624	7.26442	2.3239	-2.98372
			-2.0965	6.65569	3.1311	-4.03757
			1.8878	6.3533	2.9889	6.01682
			1.6928	-2.68406	4.7735	3.92017
