# Supplementary material for: Oxytocin modulates respiratory heart rate variability through a hypothalamus–brainstem–heart neuronal pathway
Source: Nat Neurosci. 2025 Oct 20;28(11):2247–61. doi: 10.1038/s41593-025-02074-2 (PMC12586189; doi:10.1038/s41593-025-02074-2)
Supplement: Supplementary file 13 — Statistical source data. [file 41593_2025_2074_MOESM13_ESM.xlsx]

## Sheet: Feuil1
	c	OT::Cre;Ai27(LSL-ChR2-tdTomato) - Cre- DMV stim
		RespHRV (bpm)			Delta RespHRV (%)	mHR (bpm)			Delta mHR (bpm)	Respiratory freq (cpm)			Delta respiratory freq (%)	Respiratory ampl (au)			Delta respiratory ampl (%)
		Off	On	Off	Stim vs. pre-stim	Off	On	Off	Stim vs. pre-stim	Off	On	Off	Stim vs. pre-stim	Off	On	Off	Stim vs. pre-stim
		2.96725	2.57292	2.43748	-13.2895	187.742	188.513	188.322	0.77153	74.5738	74.2139	73.9962	-0.4826	2.85649	2.69682	2.5621	-5.5898
		1.54146	1.64944	1.77635	7.0047	289.478	289.295	289.708	-0.18275	121.745	121.445	116.023	-0.2468	4.00055	3.98799	4.01442	-0.3141
		0.918209	1.03342	1.12032	12.5478	185.479	185.753	184.865	0.27316	117.786	118.314	116.277	0.4481	0.878897	0.925806	0.759305	5.3373
		0.515739	0.488489	0.43765	-5.2837	195.145	194.885	193.074	-0.26019	109.727	108.809	112.898	-0.8366	1.51775	1.60323	1.62643	5.6316
		0.903018	0.859067	1.02441	-4.8671	169.857	168.768	167.826	-1.08863	64.8483	65.2126	65.8785	0.5618	3.03515	3.05877	3.26915	0.7783
