# Supplementary material for: Oxytocin modulates respiratory heart rate variability through a hypothalamus–brainstem–heart neuronal pathway
Source: Nat Neurosci. 2025 Oct 20;28(11):2247–61. doi: 10.1038/s41593-025-02074-2 (PMC12586189; doi:10.1038/s41593-025-02074-2)
Supplement: Supplementary file 14 — Statistical source data. [file 41593_2025_2074_MOESM14_ESM.xlsx]

## Sheet: Sheet1
		d-e	OT::Cre;Ai27(LSL-ChR2-tdTomato)
			RespHRV (bpm)													mHR (bpm)
			preBötC/nA			DMV			preBötC/nA + OT-R antagonist			DMV + OT-R antagonist				preBötC/nA			DMV			preBötC/nA + OT-R antagonist			DMV + OT-R antagonist
			Off	On	Off	Off	On	Off	Off	On	Off	Off	On	Off		Off	On	Off	Off	On	Off	Off	On	Off	Off	On	Off
			4.2316	7.47626	3.73994	5.59998	5.59562	5.19119	14.7233	14.3548	15.6736	5.81263	6.93419	6.45577		222.038	210.007	223.457	221.522	217.596	220.822	219.798	217.518	219.593	211.261	207.2	211.24
			6.76609	11.0261	7.14919	11.5939	13.3049	11.6968	4.05975	5.53699	3.8651	2.45883	2.5949	2.56159		218.644	206.244	220.198	210.087	203.396	212.396	145.487	135.893	147.603	172.27	170.29	172.025
			2.40424	3.28433	2.52164	2.62424	3.21208	2.97557	2.60499	2.98551	2.51224	4.60196	3.76247	3.82857		200.113	195.579	197.259	185.58	182.258	184.021	251.336	247.735	255.769	258.576	254.633	258.655
			1.59341	2.79369	0.976974	1.59766	2.83513	1.95746	4.04631	3.7826	3.45432	3.51989	3.29924	3.92474		224.84	216.102	228.12	236.151	232.13	239.466	285.526	283.713	287.181	295.237	293.891	295.04
			4.98426	8.46431	5.47332	4.60196	6.88503	5.26344	4.16645	4.53901	4.4987	4.21661	4.05603	4.82789		215.935	210.724	217.134	216.155	212.504	215.464	314.754	314.442	315.156	324.036	322.872	323.504
			1.48232	2.33523	1.88732	2.00226	2.84279	2.53215	1.42282	1.81024	1.46044	1.48328	1.93413	0.84533		230.437	230.7	239.166	278.196	275.185	278.227	309.899	304.503	309.77	326.855	325.003	328.982
									1.50584	1.95827	1.46217	2.28409	2.77823	1.71855								242.834	236.81	243.062	275.274	273.574	276.082
			Respiratory freq (cpm)													Respiratory ampl (au)
			preBötC/nA			DMV			preBötC/nA + OT-R antagonist			DMV + OT-R antagonist				preBötC/nA			DMV			preBötC/nA + OT-R antagonist			DMV + OT-R antagonist
			Off	On	Off	Off	On	Off	Off	On	Off	Off	On	Off		Off	On	Off	Off	On	Off	Off	On	Off	Off	On	Off
			24.0742	24.8728	24.4732	24.9298	25.4118	24.0849	29.1105	30.9497	30.1178	24.5907	24.9544	25.0727		3.66107	3.937	5.70785	5.15189	5.68755	4.78142	6.97142	6.59837	6.2884	7.62706	7.36967	7.67397
			30.3014	26.7111	28.8567	25.5969	24.8214	26.0848	25.4223	25.3118	25.0186	25.4861	26.8463	26.0763		9.36449	10.0613	9.16489	12.0202	13.0349	12.1446	8.65418	8.99957	8.69289	8.24074	8.62754	7.36527
			29.6593	29.9018	27.8031	27.0263	26.7586	27.81	34.7847	30.8915	35.1979	29.778	26.552	31.5292		10.0056	11.5548	11.1367	9.15475	10.4784	9.25736	4.10924	4.32716	4.13105	4.69063	4.88675	5.168
			52.2076	51.7191	53.8337	35.2141	34.509	35.7569	16.6842	19.5161	15.9612	20.3022	21.3005	19.2422		3.36236	3.39146	2.87853	6.85807	7.63178	7.25176	5.10036	5.58637	5.00648	5.60499	5.95238	5.78608
			18.5016	20.6563	21.1079	19.0357	19.9688	20.1607	32.881	33.7959	31.9674	38.3198	36.4889	36.77		3.92633	4.91762	3.94415	4.01647	4.19882	3.47252	7.88591	7.73122	7.44532	7.04678	7.78238	7.08452
			40.3815	38.8549	40.0757	26.8357	25.3726	25.8766	47.677	47.6505	48.2142	49.6952	47.879	50.6468		7.35222	7.62609	8.14455	7.76438	8.35728	8.34512	3.70522	3.73867	3.62873	3.75368	4.03331	2.82868
									26.2361	27.1924	27.7144	27.0197	25.6135	26.2318								8.70017	8.99087	8.76202	8.41429	9.27375	8.08262
		f	OT::Cre;Ai27(LSL-ChR2-tdTomato) - OT-R antagonist
					Delta RespHRV (%)		Delta mHR (bpm)		Delta respiratory ampl (%)		Delta respiratory freq (%)
				Mouse	preBötC/nA	DMV	preBötC/nA	DMV	preBötC/nA	DMV	preBötC/nA	DMV
				a	76.677	-0.077789	-12.0307	-3.92606	7.53686	10.3973	3.31729	1.93311
				b	62.9613	14.7574	-12.4002	-6.6906	7.44136	8.4422	-11.8487	-3.0297
				c	36.6061	22.4003	-4.53383	-3.32232	15.4828	14.4587	0.817724	-0.990682
				d	75.3279	77.4555	-8.73767	-4.0209	0.865552	11.2817	-0.935665	-2.00243
				e	69.8207	49.6108	-5.21153	-3.65099	25.2472	4.54009	11.6461	4.90201
				f	57.5386	41.9791	0.262878	-3.01144	3.72495	7.63611	-3.78037	-5.45223
					preBötC/nA + OT-R antagonist	DMV + OT-R antagonist	preBötC/nA + OT-R antagonist	DMV + OT-R antagonist	preBötC/nA + OT-R antagonist	DMV + OT-R antagonist	preBötC/nA + OT-R antagonist	DMV + OT-R antagonist
				a	-2.50255	19.2952	-2.28022	-4.06044	-5.35113	-3.37461	6.31787	1.47883
				b	36.3876	5.53383	-9.59431	-1.97984	3.99098	4.6937	-0.434661	5.33717
				c	14.6076	-18.242	-3.60071	-3.94262	5.30329	4.18103	-11.1923	-10.8336
				d	-6.51732	-6.26863	-1.81378	-1.34631	9.52898	6.19786	16.9732	4.91768
				e	8.94199	-3.8083	-0.312325	-1.16332	-1.96155	10.4389	2.78259	-4.77812
				f	27.2289	30.3951	-5.3962	-1.85226	0.902721	7.44959	-0.055557	-3.65466
				g	30.0453	21.634	-6.02427	-1.70032	3.34132	10.2143	3.64479	-5.20421
