# Supplementary material for: Oxytocin modulates respiratory heart rate variability through a hypothalamus–brainstem–heart neuronal pathway
Source: Nat Neurosci. 2025 Oct 20;28(11):2247–61. doi: 10.1038/s41593-025-02074-2 (PMC12586189; doi:10.1038/s41593-025-02074-2)
Supplement: Supplementary file 15 — Statistical source data. [file 41593_2025_2074_MOESM15_ESM.xlsx]

## Sheet: Feuil1
	a	OT::Cre;Ai27(LSL-ChR2-tdTomato) - Cre+
		Mouse	RespHRV (bpm)	mHR (bpm)		RespHRV (bpm)	mHR (bpm)
			Pre-stim	Pre-Stim		Delta stim vs pre-stim	Delta stim vs pre-stim
		a	16.1944	588.252		7.48	-26.21
		b	7.44839	502.522		5.25	-35.27
		c	3.54724	565.126		3.03	-43.99
		d	7.11005	516.77		3.72	-21.06
		e	28.8801	449.074		12.02	-31.81
		f	19.7434	589.163		7.66	-32.99
		g	12.4619	480.378		8.57	-39.86
		h	19.1677	562.663		2.65	-46.32
	b		Pre-stim RespHRV (bpm)	Delta RespHRV (bpm)	Pre-stim mHR (bpm)	Delta mHR (bpm)
		Males	4.2316	3.24466	222.038	-12.0307
			3.25559	2.06432	190.271	-2.83278
			4.7245	2.07127	235.885	-14.0911
			2.16838	1.85218	164.177	-10.2231
			2.23199	1.31615	165.637	-2.93274
			4.98426	3.48005	215.935	-5.21153
			9.25052	3.29579	221.721	-3.9006
			7.81583	2.04155	204.943	-1.91048
			8.05585	2.91445	216.72	-6.97436
			2.42245	0.523134	245.319	-0.32507
			3.69727	1.20127	246.73	-5.16992
			6.46311	3.56202	204.967	-6.35327
			14.722	6.21569	238.107	-9.06974
			6.68559	3.99717	205.71	-6.85639
			11.3066	4.82767	233.615	-7.60427
		Females	6.59706	3.38992	270.5	-4.87268
			6.76609	4.26002	218.644	-12.4002
			2.40424	0.880096	200.113	-4.53383
			5.98429	1.99554	263.569	-4.00805
			1.59341	1.20028	224.84	-8.73767
			5.59583	2.49406	364.08	-7.23536
			5.68496	3.33615	287.574	-5.79378
			4.58776	1.14487	289.958	-3.27076
			2.40925	1.38377	317.138	-4.31474
			3.99851	2.51801	289.709	-1.48916
			1.48232	0.852908	230.437	0.262878
			3.99851	2.51801	289.709	-1.48916
			3.36429	2.34361	294.796	-6.92112
			2.22616	1.34798	234.325	-2.42154
			0.666957	0.277196	227.806	-1.6794
	c				Stim preBötC			Stim DMV			Stim preBötC ipsi + OT-R antagonist			Stim preBötC contra + OT-R antagonist			Stim DMV + OT-R antagonist
		mHR (bpm)	RespHRV (bpm)		mHR (bpm)	RespHRV (bpm)		mHR (bpm)	RespHRV (bpm)		mHR (bpm)	RespHRV (bpm)		mHR (bpm)	RespHRV (bpm)		mHR (bpm)	RespHRV (bpm)
	Mouse	Pre-Stim	Pre-stim		Delta stim vs pre-stim	Delta stim vs pre-stim		Delta stim vs pre-stim	Delta stim vs pre-stim		Delta stim vs pre-stim	Delta stim vs pre-stim		Delta stim vs pre-stim	Delta stim vs pre-stim		Delta stim vs pre-stim	Delta stim vs pre-stim
	a	164.177	2.16838		-10.2231	1.85218		-3.92606	-0.00435615		-3.60071	0.380525					-4.06044	1.12156
	b	224.84	1.59341		-8.73767	1.20028		-6.6906	1.71096		-1.13096	0.551233					-1.97984	0.136068
	c	287.574	5.68496		-5.79378	3.33615		-3.32232	0.587839		3.40633	-0.263711					-3.94262	-0.839492
	d	204.943	7.81583		-1.91048	2.04155		-4.0209	1.23747		-1.81378	0.240061		-5.66009	3.77414		-1.34631	-0.220649
	e	245.319	2.42245		-0.32507	0.523134		-3.65099	2.28307		-0.312325	0.372563		-1.65095	1.67493		-1.16332	-0.160581
	f	289.958	4.58776		-3.27076	1.14487		-3.01144	0.840532		-5.3962	0.387419					-1.85226	0.450845
	g	317.138	2.40925		-4.31474	1.38377					-2.28022	-0.368457		-1.79625	2.14846		-1.70032	0.49414
	h	246.73	3.69727		-5.16992	1.20127					-6.02427	0.452434		-4.31474	1.38377
	i	230.437	1.48232		0.262878	0.852908					-2.28022	-0.368457		-1.74823	1.33543
	j	222.038	4.2316		-12.0307	3.24466					-1.81378	-0.263711		-0.92601	1.41278
	k	218.644	6.76609		-12.4002	4.26002
	l	200.113	2.40424		-4.53383	0.880096
	m	224.84	1.59341		-8.73767	1.20028
	n	215.935	4.98426		-5.21153	3.48005
	d	OT-R::Cre mice x AAV9-hSyn-DIO-somBiPOLES in preBötC
		mHR (bpm)	RespHRV (bpm)		mHR (bpm)	RespHRV (bpm)
		Pre-Stim	Pre-stim		Delta stim vs pre-stim	Delta stim vs pre-stim
		309.884	2.71291		3.16162	-1.0743
		403.935	2.00502		21.4813	-2.57815
		269.692	3.69281		32.6565	-3.07836
		287.695	1.58162		2.31006	-1.4826
		245.928	4.52658		4.04959	-0.26243
		345.534	2.8073		5.54406	-0.19241
		249.904	0.7787		20.0033	-1.49545
		208.002	2.93338		3.80046	-0.394178
		184.461	1.09849		-8.42202	1.75002
		260.514	3.42127		-1.96758	0.639811
					-11.4733	5.20654
					-3.44008	0.342054
					-21.2205	1.64158
					-8.51247	0.837276
					-4.94248	1.2377
					-6.78539	1.22223
					-4.92426	0.693402
					-3.19736	1.22821
	e	mHR ctrl (bpm)	RespHRV ctrl (bpm)	Delta mHR (bpm)	Delta RespHRV (bpm)
		256.739	0.69454	2.31994	0.18497
		263.736	6.69552	-6.21358	3.28776
		228.995	3.56029	-0.06821	0.2507
		294.812	0.673341	6.48579	0.319505
		285.181	1.18197	-5.0432	0.426105
		284.996	1.57035	-5.46002	2.34684
		289.074	0.0530331
		317.171	0.254167	1.51712	-6.225e-05
		290.346	0.890306	-4.83071	-0.150745
		304.209	0.950435	-10.1795	0.400266
		360.393	0.0747946	-8.12727	0.162755
		298.646	0.855708
		290.999	1.08608	-2.7725	0.323289
		341.925	2.92847		1.56537
		360.643	0.937037
		361.153	1.82427
		319.435	0.564728	-8.2357	0.121348
		320.138	0.296908	2.60665	0.311777
		313.693	0.385555	-5.35775	0.0833103
	f	mHR ctrl (bpm)	RespHRV ctrl (bpm)	Delta mHR (bpm)	Delta RespHRV (bpm)
		311.097	2.26549	-10.4923	2.3913
		380.903	1.93118	6.92265	0.163951
		366.287	4.2887	-15.9974	-1.40946
		338.444	1.42943	-0.0404633	1.37746
		329.276	1.25238	8.33847	1.22154
		370.146	1.70291	-10.9146	1.62664
		380.025	2.00214	0.340807	1.26025
		379.826	0.333917	-2.05302	0.615585
		354.432	1.69892	3.72305	0.276485
		374.264	0.278698	-6.41135	0.729148
		333.199	3.38556	-8.08393	4.61343
		312.766	0.571899	0.53099	1.17119
		309.028	0.978081	-2.49996	0.0477366
		303.406	1.41982	2.77125	3.04753
		328.231	1.20782	5.45401	1.19593
		281.233	0.908589	1.64879	0.594806
		330.867	2.54577	-1.63898	1.58918
		349.909	1.81465	-8.163	1.9015
