# Supplementary material for: Oxytocin modulates respiratory heart rate variability through a hypothalamus–brainstem–heart neuronal pathway
Source: Nat Neurosci. 2025 Oct 20;28(11):2247–61. doi: 10.1038/s41593-025-02074-2 (PMC12586189; doi:10.1038/s41593-025-02074-2)
Supplement: Supplementary file 16 — Statistical source data. [file 41593_2025_2074_MOESM16_ESM.xlsx]

## Sheet: Feuil1
	a	OT-R::Cre;Ai14(LSL-tdTomato) - FG->nA				OT-R::Cre;Ai14(LSL-tdTomato) - FG->nA				OT-R::Cre;Ai14(LSL-tdTomato) - FG->DMV
		nA FG+ (number)	nA FG+ OT-R+ (number)	nA Cardiac FG+ OT-R+ / FG+ (%)		nAcardiac FG+ CGRP- (number)	nA cardiac FG+ CGRP- OT-R+ (number)	nA cardiac FG+ CGRP- OT-R+ / FG+ CGRP- (%)		DMV FG+ (number)	DMV FG+ OT-R+ (number)	DMV FG+ OT-R+ / FG+ (%)
		536	2	0.37		116	0	0		1468	1004	68.3924
		536	6	1.12		164	4	2.44		672	564	83.9286
		568	0	0		118	0	0		800	440	55
		508	0	0		110	0	0		688	468	68.0233
		794	16	2.02		104	4	3.85		644	460	71.4286
		632	22	3.48		110	4	3.64
	b	OT-R::Cre;Ai14(LSL-tdTomato) - FG->preBötC
		preBötC OT-R+ (number)	preBötC OT-R+ NeuN+ (number)	preBötC OT-R+ GS+ (number)	preBötC OT-R+ NeuN+ / OT-R+ (%)	preBötC OT-R+ GS+ / OT-R+ (%)
		444	284	88	63.964	19.8198
		336	260	32	77.381	9.52381
		364	240	36	65.9341	9.89011
		304	172	28	56.5789	9.21053
	c	OT-R::Cre;Ai14(LSL-tdTomato) - FG->preBötC				OT-R::Cre;Ai14(LSL-tdTomato) - FG->preBötC				OT-R::Cre;Ai14(LSL-tdTomato) - FG->preBötC
		preBötC OT-R+ (number)	preBötC OT-R+ FG+ (number)	preBötC OT-R+ FG+ / OT-R+ (%)		preBötC OT-R+ (number)	preBötC OT-R+ NK1-R+ (number)	preBötC OT-R+ NK1-R+ / OT-R+ (%)		preBötC OT-R+ (number)	preBötC OT-R+ µO-R+ (number)	preBötC OT-R+ µO-R+ / OT-R+ (%)
		384	8	2.08333		384	88	22.9167		312	80	25.641
		496	4	0.806452		496	104	20.9677		252	48	19.0476
		280	48	17.1429		280	88	31.4286		356	80	22.4719
		252	4	1.5873		252	80	31.746		244	48	19.6721
										184	44	23.913
										280	52	18.5714
	d	PreBötC RNAscope in situ hybridization
		preBötC OT-R+ (number)	preBötC OT-R+ Gly+ (number)	preBötC OT-R+ Glut+ (number)	preBötC OT-R+ Gly- Glut- (number)	preBötC OT-R+ Gly+ / OT-R+ (%)	preBötC OT-R+ Glut+ / OT-R+ (%)	preBötC OT-R+ Gly- Glut- / OT-R+ (%)
		140	117	20	3	83.57	14.29	2.14
		168	162	4	2	96.43	2.38	1.19
		153	132	18	3	86.27	11.76	1.96
		166	150	16	0	90.36	9.64	0
	e, g	OT-R::Cre;Ai14(LSL-tdTomato);GAD67::GFP
		preBötC OT-R+ (number)	preBötC OT-R+ GAD67+ (number)	preBötC OT-R+ GAD67+ / OT-R+ (%)
		226	122	55.3195
		216	118	54.9529
		178	74	42.9834
		210	98	47.3556
	f, g	OT-R::Cre;Ai14(LSL-tdTomato);GlyT2::GFP
		preBötC OT-R+ (number)	preBötC OT-R+ GlyT2+ (number)	preBötC OT-R+ GlyT2+ / OT-R+ (%)
		286	140	48.95
		266	98	36.84
		244	86	35.25
		290	132	45.52
	j	OT-R::Cre mice x AAV9-hSyn-DIO-somBiPOLES in preBötC - Photoexcitations
		RespHRV (bpm)
		No treatment - Cre+			Atropine - Cre+			No treatment - Cre-
		Off	On	Off	Off	On	Off	Off	On	Off
		2.73054	1.65625	2.35029				2.97497	3.33559	3.25525
		5.1503	2.57215	4.90889	2.24632	2.62163	2.38658	3.9746	4.06127	4.01021
		3.7375	0.659144	2.55356	0.963896	1.2949	0.729086	1.0758	1.12186	0.968191
		2.8179	1.3353	2.10354				3.67633	3.58865	3.47639
		0.607296	0.344866	0.545733	1.40905	1.48395	1.32377
		0.885554	0.693144	0.506902	0.517477	0.446139	0.66816
		2.16138	0.665928	1.62315	2.19518	2.06761	2.25032
		0.962046	0.567868	0.632747	2.99183	3.0713	2.55132
		mHR (bpm)
		No treatment - Cre+			Atropine - Cre+			No treatment - Cre-
		Off	On	Off	Off	On	Off	Off	On	Off
		328.927	332.089	328.979				264.888	265.017	265.226
		271.873	293.355	272.063	300.045	300.607	300.284	257.177	257.244	256.992
		243.235	275.891	248.215	294.561	295.098	295.401	230.371	230.572	231.322
		336.198	338.508	334.529				269.833	269.724	270.311
		183.84	187.89	185.25	217.098	222.931	229.7
		241.905	247.449	238.827	228.712	229.547	229.678
		210.87	230.873	213.714	283.62	284.413	283.961
		155.891	159.692	156.708	217.219	217.112	217.138
		Respiratory freq (cpm)
		No treatment - Cre+			Atropine - Cre+			No treatment - Cre-
		Off	On	Off	Off	On	Off	Off	On	Off
		17.09	18.2524	16.5127				23.8297	23.9487	23.9561
		21.07	27.6852	19.6864	17.5264	25.2622	15.8138	18.5754	17.604	18.2157
		33.0156	37.0276	31.4675	27.6182	33.4651	26.6717	27.0568	26.8029	26.7977
		27.5607	46.4294	23.2154				23.1683	23.2901	22.8987
		25.1299	32.5203	22.1406	23.3028	31.1831	24.1921
		24.3247	29.3521	24.0197	23.4845	25.8219	23.4228
		26.2664	28.8057	24.1276	26.8562	30.6505	28.1813
		19.7794	21.2116	19.4205	23.7662	25.8154	23.818
		Respiratory ampl (au)
		No treatment - Cre+			Atropine - Cre+			No treatment - Cre-
		Off	On	Off	Off	On	Off	Off	On	Off
		6.70837	6.97354	7.34667				4.57991	4.53556	4.91576
		5.15479	4.16112	5.33629	5.60972	5.39666	5.48216	5.31984	5.32419	5.77213
								3.74749	3.72622	3.82646
		1.91326	1.77746	1.95521				4.18159	4.36949	4.27171
		3.39779	3.60039	3.21535	2.133	2.1835	2.3965
		3.49175	3.62738	3.46603	4.25006	4.31579	3.75109
		2.44853	2.64399	2.42185	2.59724	2.68941	2.71214
		3.88574	4.32119	4.06085	3.67024	3.52449	3.61558
	k	OT-R::Cre mice x AAV9-hSyn-DIO-somBiPOLES in preBötC - Photoinhibitions
		RespHRV (bpm)
		No treatment - Cre+			Atropine - Cre+			No treatment - Cre-
		Off	On	Off	Off	On	Off	Off	On	Off
		2.71291	4.46294	2.4581				3.99004	3.94851	3.74379
		2.00502	2.64483	1.77562				3.65541	4.11469	4.00231
		3.69281	8.89935	2.88147	1.96862	1.66563	1.7213	1.60755	1.59721	1.25663
		1.58162	1.92367	1.61541				4.2127	4.1157	4.24603
		4.52658	6.16816	5.22802	1.02692	1.16992	1.15717
		0.474034	1.31131	0.383274	1.33237	1.32605	1.24303
		0.7787	2.0164	0.676172	0.786458	0.760335	0.580673
		2.93338	4.15561	2.96771	1.65952	1.67494	1.65695
		1.09849	1.79189	0.788995	2.85967	3.07585	3.00713
		3.42127	4.64948	4.1153
		mHR (bpm)
		No treatment - Cre+			Atropine - Cre+			No treatment - Cre-
		Off	On	Off	Off	On	Off	Off	On	Off
		309.884	301.462	309.275				246.941	247.632	248.323
		403.935	401.968	403.067				244.046	244.813	244.422
		269.692	258.219	273.202	306.352	307.095	309.905	229.065	229.149	229.644
		287.695	284.255	290.487				262.711	262.738	262.288
		245.928	224.707	240.381	296.628	297.798	295.067
		179.435	170.923	179.19	237.349	237.855	238.518
		249.904	244.961	249.541	231.918	232.215	232.789
		208.002	201.216	208.647	285.669	285.742	284.832
		184.461	179.537	182.956	214.956	214.319	213.515
		260.514	257.316	258.896
		Respiratory freq (cpm)
		No treatment - Cre+			Atropine - Cre+			No treatment - Cre-
		Off	On	Off	Off	On	Off	Off	On	Off
		15.0606	13.136	12.8972				24.6816	25.1391	24.3162
		26.0937	22.0047	26.0764				22.4888	22.01	20.8697
		16.4497	14.4521	17.2864	16.4893	15.7902	17.3419	38.5371	38.5079	37.0024
		24.0457	19.3181	23.7905				23.3631	24.3697	25.0878
		32.6809	29.9544	31.553	26.0872	25.8938	26.7317
		32.0071	25.8435	32.0018	26.0337	22.5483	25.4693
		24.3874	19.6176	25.6754	22.5745	20.9093	23.1636
		25.718	24.7071	26.1886	30.0204	28.3811	30.3917
		22.2682	19.9839	21.8739	23.2156	22.3007	23.1701
		14.724	11.5501	12.2358
		Respiratory ampl (au)
		No treatment - Cre+			Atropine - Cre+			No treatment - Cre-
		Off	On	Off	Off	On	Off	Off	On	Off
		5.4252	6.01598	6.09318				4.40086	4.31471	4.27937
								5.00516	5.22748	4.80767
		5.98956	6.16309	5.61525	5.50897	5.61867	5.71039	2.99529	2.95345	3.11762
		3.32422	2.85104	3.29929				4.48448	4.02627	4.39029
		2.3155	2.3625	2.1865	2.492	2.6395	2.723
		3.81161	4.06419	3.8127	3.98417	4.11491	4.04315
		2.57935	2.73851	2.59441	2.61106	2.58535	2.6478
		4.87618	4.6772	4.61612	3.63424	3.83985	3.49971
		4.70329	5.04762	4.13996
	l	nA cell numbers
		BCHE+	Calb+
		16	8
		7	5
		22	2
		6	2
