# Supplementary material for: Oxytocin modulates respiratory heart rate variability through a hypothalamus–brainstem–heart neuronal pathway
Source: Nat Neurosci. 2025 Oct 20;28(11):2247–61. doi: 10.1038/s41593-025-02074-2 (PMC12586189; doi:10.1038/s41593-025-02074-2)
Supplement: Supplementary file 17 — Statistical source data. [file 41593_2025_2074_MOESM17_ESM.xlsx]

## Sheet: Feuil1
	b	Anesthetised rat
		RespHRV		mHR		Respiratory freq		Respiratory ampl
		Ctrl (bpm)	Vehicle (bpm)	Ctrl (bpm)	Vehicle (bpm)	Ctrl (cpm)	Vehicle (cpm)	Ctrl (au)	Vehicle (au)
		0.35531	0.35936	297.655	298.402			3.35554	3.37873
		0.396422	0.37587	311.114	311.991	53.6509	54.2036	12.9147	13.0828
		0.810181	1.0021	319.903	312.593	47.0255	47.3595	29.4744	30.2516
		0.671754	0.536737	331.709	324.422	49.1015	48.9608	9.26094	9.06676
		2.82397	2.50511	301.958	299.937	52.0516	53.1238	20.1399	20.3279
		0.838284	0.605552	367.982	360.429	51.8366	53.6396	16.1562	14.7178
		0.671132	0.619028	366.599	347.357	54.0049	52.7164	26.145	25.1253
		0.907118	0.885319	283.768	283.089	46.2761	45.9326	13.7057	13.021
		1.02794	1.05347	274.182	271.899	50.1497	50.3451	34.5358	34.0292
		0.992956	0.921213	333.619	323.719	49.9453	49.9619
	e	Rat WHBP
		RespHRV		mHR		PNA freq		PNA ampl		VNA ampl		mPP		Mean SNA		tonic SNA		RespSNA
		Ctrl (bpm)	Vehicle (bpm)	Ctrl (bpm)	Vehicle (bpm)	Ctrl (cpm)	Vehicle (cpm)	Ctrl (µV)	Vehicle (µV)	Ctrl (µV)	Vehicle (µV)	Ctrl (mmHg)	Vehicle (mmHg)	Ctrl (µV)	Vehicle (µV)	Ctrl (µV)	Vehicle (µV)	Ctrl (au)	Vehicle (au)
		0.787345	0.898888	254.407	244.604	18.064	21.4636	12.8076	11.0147	2.06049	1.60714	83.5889	79.6899	2.6244	2.53967	6.36536	6.76349	0.929981	0.465351
		0.792918	0.837817	355.037	371.846	39.7541	41.1838	4.67451	4.82683	0.920099	0.819779	70.2847	69.4748	7.0023	7.06441	4.11821	4.2592	1.42792	1.27011
		4.36868	1.63159	373.697	367.132	13.6018	18.2179	21.2449	17.8361	2.25687	2.12352	65.2249	65.504	4.44122	4.66367	3.46303	3.95955	0.289635	0.133158
		2.20039	1.21042	385.488	407.157			3.22008	3.75302	2.03571	1.3188	57.7242	52.5216	3.54158	4.35344	2.47145	2.83485	0.0861545	0.0979825
		0.88493	0.741548	357.157	357.559	40.2568	38.8901	19.3656	19.9678	0.894206	0.80786	75.051	81.6647	2.58285	2.89331	3.52994	3.47356	0.386068	0.434103
		0.696206	0.858911	362.903	362.687	46.8106	47.8877	4.80773	4.95768	1.66011	1.56428	82.9762	83.6499	3.82547	3.82772	3.92425	5.78076	0.074701	0.0763635
		1.36962	1.06903	370.254	370.165	35.2385	36.7779	10.5067	9.97776	0.84175	0.865244	63.2722	63.2705	3.98456	5.85137	3.8884	4.80728	0.856203	0.641038
		0.897752	1.21125	270.588	280.222	20.791	25.8881	4.3817	3.872	0.685211	0.739402	85.6574	84.1745	7.48966	6.87069	5.03211	5.13063	2.1971	2.75209
						16.4105	14.7494			1.3348	1.37857
	f	RespSNA				tonic SNA
		Ctrl (au)	TGOT (au)	Delta TGOT (%)	Delta vehicle (%)	Ctrl (µV)	TGOT (µV)	Delta TGOT (%)	Delta vehicle (%)
		0.180383	0.224222	24.3034	-49.9612	1.98581	2.0467	3.06616	6.25472
		0.416132	0.16359	-60.6878	-11.0517	2.1552	2.16915	0.647211	3.42369
		1.01434	1.25183	23.413	-54.0254	3.71033	3.57859	-3.55062	14.3379
		0.405334	0.473487	16.8141	13.7289	3.03604	2.98417	-1.70867	14.7038
		1.10313	1.43587	30.1635	12.4421	4.08978	4.13873	1.19699	-1.59717
		0.702183	0.539557	-23.16	2.22548	2.72241	2.65302	-2.54855	47.3087
		0.371384	0.284071	-23.5101	-25.1302	2.50262	2.64842	5.82581	23.6312
		0.307679	0.223118	-27.4835	25.2598	2.64733	2.75169	3.94176	1.95786
