# Supplementary material for: Oxytocin modulates respiratory heart rate variability through a hypothalamus–brainstem–heart neuronal pathway
Source: Nat Neurosci. 2025 Oct 20;28(11):2247–61. doi: 10.1038/s41593-025-02074-2 (PMC12586189; doi:10.1038/s41593-025-02074-2)
Supplement: Supplementary file 18 — Statistical source data. [file 41593_2025_2074_MOESM18_ESM.xlsx]

## Sheet: Feuil1
	b	OT::Cre;R26-LSL-hM4Di-DREADD - Cre- mice
		RespHRV (bpm)		mHR (bpm)		mBP (mmHg)		Resp freq (cpm)		Resp ampl (au)
		Pre-stress period		Pre-stress period		Pre-stress period		Pre-stress period		Pre-stress period
		C21	Vehicle	C21	Vehicle	C21	Vehicle	C21	Vehicle	C21	Vehicle
		19.32	16.46	462.5	481.81	102.07	100.65	194.89	168.94	0.33	0.24
		21.69	19.82	428	451.59	112.92	108.23	156.7	149.33	0.43	0.54
		14.36	15.61	515.71	567.71	94.76	91.25	183.35	210.82	0.34	0.36
		15.41	23.78	452.17	490.6	112.38	109.75	216.87	211.56	0.31	0.27
		26.52	25.62	417.38	447.34	102.06	105.9	172.71	176.49	0.32	0.3
	c	Delta RespHRV (%)						Delta mHR (bpm)						Delta mBP (%)						Delta resp freq (%)						Delta resp ampl (au)
		C21			Vehicle			C21			Vehicle			C21			Vehicle			C21			Vehicle			C21			Vehicle
		Stress	30 min	60 min	Stress	30 min	60 min	Stress	30 min	60 min	Stress	30 min	60 min	Stress	30 min	60 min	Stress	30 min	60 min	Stress	30 min	60 min	Stress	30 min	60 min	Stress	30 min	60 min	Stress	30 min	60 min
		-34.1585	1.4137	-0.9184	-31.8342	-13.0493	-6.9272	253.345	13.276	10.8241	262.648	117.057	12.6664	44.1717	3.3468	-3.034	35.0339	9.9341	-2.7619	74.7933	-2.7331	-1.5284	108.611	27.3177	14.3317	150.936	-5.2126	-12.7048	234.247	5.455	0.0492
		-61.8537	-11.8872	-24.7746	-35.3025	-28.5342	-19.6482	255.468	94.1947	34.5863	248.745	77.3553	54.1758	29.5353	5.0126	1.104	24.516	5.5535	-2.9485	89.2681	14.7876	7.6595	102.024	27.5937	9.4098	180.093	23.2442	22.5853	154.924	37.8647	14.2515
		-27.8114	-8.9607	14.927	-49.3986	-20.5121	6.6163	219.544	93.922	48.3436	177.371	68.8905	27.5077	42.6258	14.7074	-6.853	34.4278	17.7691	-1.391	91.6493	19.5815	2.2905	85.9425	-1.3996	-2.5992	203.774	28.3044	-5.0085	158.334	5.3095	-12.3003
		-21.3975	-34.1125	-23.7227	-35.8939	-20.9596	-20.9596	200.941	80.905	73.146	184.785	89.173	62.3428	24.3013	7.4459	-9.7389	29.4515	28.2346	-2.3503	32.5488	3.2393	5.5721	66.8004	20.2383	2.853	73.5012	21.1887	14.0353	92.1355	61.9051	-7.729
		-63.2796	-23.7227	-40.5851	-56.7083	-40.1233	-27.3668	273.446	110.206	133.495	254.146	127.463	61.1709	39.5542	29.5735	-3.7894	26.1894	22.9922	-2.5663	103.113	21.3215	18.3371	89.5254	17.017	12.6411	218.428	90.4555	33.6661	142.018	18.904	4.7866
